# Supplementary material for: Potential serodiagnostic markers for Q fever identified in Coxiella burnetii by immunoproteomic and protein microarray approaches
Source: BMC Microbiol. 2012 Mar 16;12:35. doi: 10.1186/1471-2180-12-35 (PMC3386016; doi:10.1186/1471-2180-12-35)
Supplement: Additional file 1 — Table S1 Primers designed for amplifying the genes encoding major seroreactive proteins. [file 1471-2180-12-35-S1.XLS]

## Sheet: Sheet1
	Additional table 1. Primers designed for amplifying the genes encoding major immunoractive proteins
Gene name	Primer pairs	Restriction enzyme	Production(bp)	Vector	Predicted mass (kD)
ppa	5'ACTGAATTCTTGACGGTGGATCGGTTTA 3'	EcorRI	399	pET-32a	14.93
	5'ACTGTCGACACGAACAATACTCGCCTC 3'	SalI
mdh	5'ACTGAATTCATGGCTAAGCATGTCAAAG 3'	EcorRI	804	pET-32a	28.75
	5'ATTCTCGAGGCATAAGGCAACCGAATA 3'	XhoI
comA	5'ATAGGATCCGAACTGCCACCCAAACCAC 3'	BamHI	822	pET-32a	31.43
	5'ACTCTCGAGCCCCTCCTTACGTTCCTG 3'	XhoI
fabF	5'GTAGGATCCAGTGGAGTGAAGCCGATTAC 3'	BamHI	1125	pET-32a	39.82
	5'AGTCTCGAGCAAGGTTCCGTTAGTGCC 3'	XhoI
metK	5'ATTGAATTCGTTCTTGACGCCCTGATTG 3'	EcorRI	1062	pET-32a	38.81
	5'ATGCTCGAGACGGAGTATTTCGGCTTTAT 3'	XhoI
adaA	5'AGCGGATCCAAACTAACCGTAACTTTCT 3'	BamHI	651	pET-32a	24.79
	5'AGCGTCGACTACATTCGCAATCAACAT 3'	SalI
glnA	5'ACTGGATCCGACGGCTCTTCAACCTACC 3'	BamHI	909	pET-32a	33.14
	5'CGAGTCGACCCCACAAATCGTTTCTAACA 3'	SalI
atpD	5'ATAGAATTCGGCAGCACTGAGGGCTTAA 3'	EcorRI	1200	pET-32a	43.84
	5'ATAGTCGACCGCTTTCTCAACGGCTTCTT 3'	SalI
fabA	5'ACTGAATTCATGGAAGCAGCGGATGA 3'	EcorRI	960	pET-32a	34.92
	5'ACTCTCGAGTTGAATGCGTGGGTCTAA 3'	XhoI
ompH	5'ATAGGATCCATGATTAAACGCTTGTTAT 3'	BamHI	498	pET-32a	18.82
	5'GCTGTCGACTTATTTCAATGCTGATAC 3'	SalI
com1	5'CGGGATCCGTGAAGAACCGTTTGACTGCA 3'	BamHI	735	pQE30	26.72
	5'CCGAGCTCTTTTTGAAGGTTTTGTTGTGA 3'	SacI
tuf2	5'ACTGGATCCGAATACCAAAGCGACAAGC 3'	BamHI	945	pET-32a	34.71
	5'ATACTCGAGACCTTCCCGTACCGCAAATC 3'	XhoI
tig	5'TCAGGATCCCAGCGATTAACAATTACGG 3'	BamHI	1047	pET-32a	39.58
	5'ACTCTCGAGTTTAACGACTTCGGCCAGTA 3'	XhoI
ybgF	5'CGGAGCTCATGAAAATAAAAACGTT 3'	SacI	903	pQE30	33.6
	5'GCCTCGAGCTAAGGCGTTGTTGTTG 3'	XhoI
mip	5'ATAGGATCCATGAAACGATTGATTTTACC 3'	BamHI	687	pET-32a	25.39
	5'ATACTCGAGCTTTTTTACAGAAATTAAATTT3'	XhoI
sucB	5'CGAGAATTCAAAGTCATGTTGGAGGTTC 3'	EcorRI	1071	pET-32a	40.47
	5'TCAGTCGACAATCATTCGAGCTGGATC 3'	SalI
dnaK	5'GCAGAATTCACCGTTCCCGCTTATTT 3'	EcorRI	1263	pET-32a	45.42
	5'ACTCTCGAGTTCGTCGGCTGATACCTC 3'	XhoI
groEL	5'GCGGATCCGTGACGTTGGGACCAAAAGG 3'	BamHI	1557	pQE30	54.76
	5'ATGAGCTCGCCGCCCATTCCTCCCATGCCGC 3'	SacI
rp1L	5'GCAGAATTCATGGCACAATTATCAAAA 3'	EcorRI	342	pET-32a	13.25
	5'GTCAAGCTTTTATTCCAACTCGACTTT 3'	HindⅢ
rpsB	5'AGTGAATTCCTTCCATCGCGGGCCTCTT 3'	EcorRI	981	pET-32a	35.15
	5'GTTGTCGACGCGGCTTCTTTCGTTGGTCTTT 3'	SalI
