# Supplementary material for: Potential serodiagnostic markers for Q fever identified in Coxiella burnetii by immunoproteomic and protein microarray approaches
Source: BMC Microbiol. 2012 Mar 16;12:35. doi: 10.1186/1471-2180-12-35 (PMC3386016; doi:10.1186/1471-2180-12-35)
Supplement: Additional file 2 — Table S2 The major seroreactive proteins probed with Q fever patient sera. [file 1471-2180-12-35-S2.XLS]

## Sheet: Sheet1
Additional table 2. The major seroreactive proteins probed with Q fever patient sera
Patient sera	Average fluorescence intensity of each protein							IFA titers of each patient serum
								Phase I				Phase II
	GroEL	Ybgf	RplL	Mip	Com1	OmpH	DnaK	IgA	IgM	IgG	Total	IgA	IgM	IgG	Total
Acute early 1	1618	15	56	328	19	40	34	＜25	200	＜25	200	＜25	400	400	400
Acute early 2	896	2423	450	785	72	479	209	＜25	800	＜25	800	＜25	1600	1600	1600
Acute early 3	813	704	193	368	1556	215	468	＜25	200	＜25	200	＜25	400	1600	1600
Acute early 4	166	498	138	120	117	271	69	＜25	＜25	＜25	＜25	＜25	＜25	＜25	＜25
Acute early 5	762	107	201	185	128	174	80	＜25	＜25	＜25	＜25	25	50	200	200
Acute early 6	350	155	92	143	246	144	73	＜25	100	50	100	＜25	50	100	100
Acute early 7	2793	15	190	154	20	29	34	＜25	400	200	400	25	400	1600	1600
Acute early 8	8170	1956	414	302	-247	35	101	＜25	＜25	＜25	＜25	100	800	1600	1600
Acute early 9	82	75	7	144	114	107	17	＜25	＜25	＜25	＜25	25	50	＜25	50
Acute early 10	6980	617	1450	568	46	810	187	＜25	800	＜25	800	＜25	1600	1600	1600
Acute early 11	1185	243	192	200	28	87	125	＜25	＜25	＜25	＜25	25	800	800	800
Acute early 12	3111	53	117	163	23	43	83	＜25	100	＜25	100	＜25	200	1600	1600
Acute early 13	474	268	119	138	32	72	142	＜25	200	＜25	200	100	400	800	800
Acute early 14	257	369	52	650	62	358	295	＜25	＜25	＜25	＜25	50	50	200	200
Acute early 15	120	117	28	424	12	126	169	＜25	25	＜25	25	＜25	≥3200	＜25	≥3200
Acute early 16	845	128	101	89	70	76	74	＜25	25	＜25	25	25	400	100	400
Acute early 17	1446	337	460	160	6	155	78	＜25	＜25	200	200	＜25	50	1600	1600
Acute early 18	756	1034	86	259	224	190	58	＜25	100	＜25	100	200	400	50	400
Acute early 19	1429	160	65	76	70	58	42	＜25	＜25	50	50	50	50	200	200
Acute early 20	1998	2983	202	724	61	204	320	＜25	400	＜25	800	25	400	1600	1600
Acute early 21	2311	5808	1609	866	274	412	444	＜25	400	＜25	400	1600	400	≥3200	≥3200
Acute early 22	516	130	182	111	34	73	126	＜25	＜25	200	200	25	25	200	200
Acute early 23	410	209	163	422	170	265	43	＜25	＜25	＜25	＜25	100	200	＜25	400
Acute early 24	358	20	100	259	-327	194	147	＜25	100	＜25	100	200	400	50	400
Acute early 25	858	363	245	453	180	624	154	＜25	＜25	＜25	＜25	400	1600	1600	1600
Acute late 1	1389	374	651	89	211	122	15	200	50	50	200	3200	1600	≥3200	≥3200
Acute late 2	5800	893	172	2531	251	418	403	＜25	≥3200	1600	≥3200	200	≥3200	≥3200	3200
Acute late 3	2045	27	33	139	104	92	-32	＜25	50	＜25	50	400	≥3200	≥3200	≥3200
Acute late 4	28	246	105	351	589	217	301	＜25	25	＜25	25	＜25	200	≥3200	≥3200
Acute late 5	2198	6020	974	320	1736	718	762	50	400	1600	1600	200	800	≥3200	≥3200
Acute late 6	1872	108	54	105	199	65	28	＜25	＜25	＜25	＜25	400	≥3200	≥3200	≥3200
Acute late 7	9167	221	1044	335	627	402	141	50	1600	800	1600	＜25	100	≥3200	≥3200
Acute late 8	12072	577	1789	389	276	654	399	＜25	200	800	800	50	≥3200	≥3200	≥3200
Acute late 9	5493	277	518	1379	154	256	299	＜25	400	800	800	＜25	≥3200	≥3200	≥3200
Acute late 10	5149	340	1002	131	43	315	101	＜25	400	100	400	≥3200	≥3200	≥3200	≥3200
Acute late 11	3482	4059	2982	413	345	917	105	50	400	1600	1600	50	50	≥3200	≥3200
Acute late 12	1472	2523	427	288	399	177	10	＜25	400	800	800	50	400	≥3200	≥3200
Acute late 13	332	406	600	626	89	634	277	＜25	200	50	200	100	≥3200	≥3200	≥3200
Acute late 14	1752	2508	198	364	110	253	201	50	100	200	200	＜25	25	≥3200	≥3200
Acute late 15	3078	7172	1869	2047	453	316	552	400	400	≥3200	3200	400	50	≥3200	3200
Acute late 16	8196	1940	5372	626	1392	5662	504	25	≥3200	800	≥3200	200	≥3200	≥3200	≥3200
Acute late 17	6689	123	208	136	91	104	680	＜25	800	＜25	800	400	≥3200	≥3200	≥3200
Acute late 18	75	209	1022	188	622	527	301	＜25	＜25	＜25	＜25	25	≥3200	200	≥3200
Acute late 19	66	273	80	155	1044	383	139	＜25	800	＜25	800	50	≥3200	800	≥3200
Acute late 20	1455	2836	1717	1922	2101	3044	2420	50	800	≥3200	≥3200	100	200	≥3200	≥3200
Acute late 21	1604	518	447	976	1137	745	512	＜25	200	200	200	400	≥3200	≥3200	≥3200
Acute late 22	4006	2930	1475	835	-218	133	229	25	200	800	1600	50	200	≥3200	≥3200
Acute late 23	2496	321	363	159	168	280	70	50	100	400	800	25	50	≥3200	≥3200
Acute late 24	11129	29	459	158	150	44	255	＜25	800	25	800	＜25	800	≥3200	≥3200
Acute late 25	6825	2990	162	615	51	418	600	50	400	1600	1600	200	800	≥3200	≥3200
Convalescent 1	843	128	103	123	487	137	65	25	＜25	800	800	＜25	＜25	400	400
Convalescent 2	184	421	137	166	201	171	227	＜25	50	200	200	＜25	＜25	400	400
Convalescent 3	1087	1887	219	279	79	218	122	＜25	400	100	400	100	400	1600	1600
Convalescent 4	284	1861	410	538	239	1498	345	200	100	1600	1600	400	＜25	≥3200	≥3200
Convalescent 5	993	2583	150	164	73	176	149	100	400	400	400	50	25	800	800
Convalescent 6	462	174	89	151	440	189	80	＜25	100	800	800	25	100	400	400
Average (normal sera)	114	104	85	137	84	141	95
SD (normal sera)	84	83	88	78	70	95	91
A +2*SD (normal sera)	281	270	261	292	224	331	278
