# Supplementary material for: Potential serodiagnostic markers for Q fever identified in Coxiella burnetii by immunoproteomic and protein microarray approaches
Source: BMC Microbiol. 2012 Mar 16;12:35. doi: 10.1186/1471-2180-12-35 (PMC3386016; doi:10.1186/1471-2180-12-35)
Supplement: Additional file 3 — Table S3 Specificity analysis of the major seroreactive proteins. [file 1471-2180-12-35-S3.XLS]

## Sheet: Sheet1
Additional table 3. Specificity analysis of the major seroreactive proteins
Average fluorescence intensity of each protein
Patient sera	GroEL	YbgF	RplL	Mip	Com1	OmpH	DnaK
Q fever 1	922	326	222	322	171	126	337
Q fever 2	546	1233	313	292	560	346	279
Q fever 3	593	1590	767	307	305	312	307
Q fever 4	389	608	370	293	304	374	268
Q fever 5	553	1222	458	372	187	195	266
Q fever 6	412	590	385	540	687	867	288
Q fever 7	1253	898	359	372	320	740	334
Q fever 8	1012	1127	4794	550	3543	2496	379
Q fever 9	3755	506	326	295	2435	756	367
Q fever 10	362	276	235	263	437	270	270
Rickettsial spotted fever 1	237	242	210	303	219	234	272
Rickettsial spotted fever 2	248	190	127	286	134	148	181
Rickettsial spotted fever 3	199	263	70	234	392	216	260
Rickettsial spotted fever 4	273	195	113	289	206	177	165
Rickettsial spotted fever 5	243	292	269	285	356	295	109
Rickettsial spotted fever 6	270	326	276	307	497	220	180
Rickettsial spotted fever 7	399	319	279	284	360	275	269
Rickettsial spotted fever 8	280	290	263	348	328	310	311
Rickettsial spotted fever 9	363	326	301	317	297	297	285
Rickettsial spotted fever 10	277	302	200	260	275	225	231
Legionella pneumophila 1	159	147	309	293	349	213	242
Legionella pneumophila 2	305	171	142	178	193	175	161
Legionella pneumophila 3	266	280	199	225	221	201	197
Legionella pneumophila 4	231	148	113	194	201	109	105
Legionella pneumophila 5	117	54	142	204	125	100	145
Legionella pneumophila 6	291	204	437	277	352	275	300
Legionella pneumophila 7	336	192	386	240	302	296	257
Legionella pneumophila 8	271	262	320	242	279	297	279
Legionella pneumophila 9	225	186	155	167	179	98	144
Legionella pneumophila 10	330	316	310	284	300	405	238
Streptococcal pneumonia 1	212	99	168	220	173	522	183
Streptococcal pneumonia 2	126	169	509	148	152	191	267
Streptococcal pneumonia 3	257	217	227	247	322	254	241
Streptococcal pneumonia 4	209	222	174	221	186	114	179
Streptococcal pneumonia 5	177	252	395	231	219	222	245
Streptococcal pneumonia 6	265	254	183	234	209	151	183
Streptococcal pneumonia 7	328	229	322	301	342	199	211
Streptococcal pneumonia 8	314	309	124	248	332	236	195
Streptococcal pneumonia 9	128	195	690	166	189	10	67
Streptococcal pneumonia10	165	20	124	162	140	37	97
Average (normal sera)	207	144	200	227	187	147	226
SD (normal sera)	63	111	81	45	105	107	51
A +2*SD (normal sera)	333	366	362	317	397	361	328
